# Supplementary material for: Simultaneous Use of ROCK Inhibitors and EP2 Agonists Induces Unexpected Effects on Adipogenesis and the Physical Properties of 3T3-L1 Preadipocytes
Source: Int J Mol Sci. 2021 Apr 28;22(9):4648. doi: 10.3390/ijms22094648 (PMC8125646; doi:10.3390/ijms22094648)
Supplement: Supplementary file 1 [file ijms-22-04648-s001.zip]

Archive with 1 entries (1 files):
- ijms-1181983-supplementary.xlsx
