# Supplementary material for: Simultaneous Use of ROCK Inhibitors and EP2 Agonists Induces Unexpected Effects on Adipogenesis and the Physical Properties of 3T3-L1 Preadipocytes
Source: Int J Mol Sci. 2021 Apr 28;22(9):4648. doi: 10.3390/ijms22094648 (PMC8125646; doi:10.3390/ijms22094648)
Supplement: Supplementary file 1 [file ijms-22-04648-s001.zip › ijms-1181983-supplementary.xlsx]

## Sheet: Sheet3
	Gene	Forward primer (5' to 3')	Reverse primer (5' to 3')	TaqMan probe (5' to 3')
	Pparg	CTGCTCCACACTATGAAGACAT	TGCAGGTTCTACTTTGATCGC	/FAM/AGCTGACCC/ZEN/AATGGTTGCTGATTACA/IABkFQ/
	Ap2	AAATCACCGCAGACGACAG	CCTTTCATAACACATTCCACCAC	/FAM/ TGAAGAGCA/ZEN/TCATAACCCTAGATGGCG/IABkFQ/
	Leptin	GTGCCTATCCAGAAAGTCCAG	AATGAAGTCCAAGCCAGTGA	/FAM/ACCGACTGC/ZEN/GTGTGTGAAATGTCA/IABkFQ/
	Col1a1	CGCAAAGAGTCTACATGTCTAGG	CATTGTGTATGCAGCTGACTTC	/FAM/CCGGAGGTC/ZEN/CACAAAGCTGAACA/IABkFQ/
	Col4a1	TCTGGCTGTGGAAAATGTGA	AATCCAATGACACCTTGCAAC	/FAM/TCTTTCTCC/ZEN/CTTTTGTCCCTTCACGC/IABkFQ/
	Col6a1	CCAGATGAGTGTGAGATCCTG	AAGTTCTGTAGGCCAATGCTC	/FAM/ACCCATTGA/ZEN/CATCCTCTTCGTGCTG/IABkFQ/
	Fn1	GAGCTATCCATTTCACCTTCAGA	TTGTTCGTAGACACTGGAGA	/FAM/CAGGAGATT/ZEN/TGTTAGGACCACGGCA/IABkFQ/
	36b4	TTATAACCCTGAAGTGCTCGAC	CGCTTGTACCCATTGATGATG	/FAM/AGGCCCTGC/ZEN/ACTCTCGCTT/IABkFQ/
